# Supplementary material for: Chronic neuronal activation increases dynamic microtubules to enhance functional axon regeneration after dorsal root crush injury
Source: Nat Commun. 2020 Nov 30;11:6131. doi: 10.1038/s41467-020-19914-3 (PMC7705672; doi:10.1038/s41467-020-19914-3)
Supplement: Supplementary file 4 — Source Data [file 41467_2020_19914_MOESM4_ESM.xlsx]

## Sheet: Figure 1d
hM3Dq+CNO+ChABC	mCherry+CNO+ChABC	hM3Dq+DMSO+ChABC	hM3Dq+CNO-ChABC	mCherry+CNO-ChABC
129	90	114	50	57
162	110	80	20	47
200	120	60	60	60
190	80	100	45	40

## Sheet: Figure 2j
CGRP	IB4	NF200
45.5556	19.2308	66.6667
40	8	70.3704
42.9412	27.7778	68
25.7143	20	59.375
6.66667	14.2857	73.6842
47.1429	18.1818	78.2609
6.66667	12	66.6667
12.2222	25	75
2.5	22.2222	70.9677
6.66667	11.1111	71.4286
8.18182	12.8205	0
20	0	42.1053
53.6364	9.52381	38.4615
20	4.16667	59.0909
	11.5385	64
	0
	23.0769	67.6471
	20	69.2308
	12.1212	55.2632
	13.3333	68.421
	0	64.7059
	21.4286	78.9474
	9.09091
	0

## Sheet: Figure 3g
mCherry	hM3Dq
8.5	58.8
8.9	52.6
5.8	56.5
2.9	59.8
3.3	48.7

## Sheet: Figure 5a
	mCherry							hM3Dq
Baseline	0.886364	0.869565	0.934211	0.934211	0.881579	0.885057	0.940299	0.909091	0.887641	1	0.916667	0.919355	0.885714	0.920455
Wk 1	0.307692	0.142857	0.133333	0.25	0.333333	0	0.264706	0.394737	0.31579	0.378378	0.4	0.269231	0.454545	0.190476
Wk 2	0.25	0.210526	0.0645161	0.2	0.375	0.2	0.157895	0.295455	0.333333	0.472222	0.142857	0.4	0.366667	0.333333
Wk 3	0.333333	0.166667	0.148936	0.35	0.583333	0.322581	0.261905	0.454545	0.322581	0.508475	0.595745	0.454545	0.613636	0.431034
Wk 4	0.351351	0.1875	0.122807	0.5	0.672727	0.153846	0.342105	0.333333	0.597015	0.605263	0.5	0.25	0.627451	0.449438
Wk 5	0.4	0.181818	0.102564	0.466667	0.631579	0.235294	0.297297	0.275862	0.559322	0.651163	0.535211	0	0.609375	0.387097
Wk 6	0.272727	0.181818	0.075	0.478261	0.609375	0.166667	0.344828	0.521127	0.7	0.681818	0.684211	0.454545	0.8	0.631579
Wk 7	0.125	0.125	0.0666667	0.296296	0.581818	0.222222	0.285714	0.377778	0.61017	0.673077	0.58	0.75	0.52381	0.325581
Wk 8	0.238095	0	0.0961538	0.166667	0.711111	0.166667	0.369565	0.607143	0.589286	0.628571	0.68	0.611111	0.674419	0.516129
Wk 9	0.285714	0.0952381	0.118644	0.277778	0.62963	0.222222	0.396552	0.509091	0.514286	0.648148	0.571429	0.594595	0.628571	0.326531
Wk 10	0.3	0.181818	0.111111	0.357143	0.560976	0.2	0.255319	0.464286	0.372093	0.612903	0.553571	0.625	0.625	0.341463
Wk 11	0.25	0.157895	0.142857	0.434783	0.765957	0.111111	0.25	0.428571	0.428571	0.710526	0.625	0.62963	0.625	0.403509
Wk 12	0.238095	0.0869565	0.0666667	0.526316	0.763158	0.208333	0.447368	0.511628	0.5	0.628571	0.584906	0.575758	0.680851	0.428571

## Sheet: Figure 5b
	mCherry								hM3Dq
Baseline	20.75	14.45	18.56	16.04	15.68	9.16	13.28		12.36	16.48	11.3	18.02	12.5	11.18	15.58	21.5
Wk 2	50	32.9	50	50	22	18.5	50	50	50	50	12.6	50	50	19.3	50	50
Wk 3	50	50	50	50	26.7	25.4	24.5	50	50	50	16.5	50	38.8	15.5	50	50
Wk 4	50	50	50	50	50	26.6	50		50	50	30	50	50	50	50	50
Wk 5	50	50	50	20.3	50	38.3	50		50	50	25.7	50	27.4	50	38.3	50
Wk 6	50	50	30.4	17.3	50	27.4		50	50	50	29.7	14.6	23.7	26.2	50	30.1
Wk 7	48.7	50	50	26.4	33.9	25.4	10.1	50	50	33.7	32.9	50	41.3	26.9	38.3	26.4
Wk 8	50	50	33	49.5	31.1	44.5	50		50	25.4	21.7	50	23.7	20.7	32.1	50
Wk 9	29.7	50	23	50	27.4	42.3	12.1		50	27.2	28.7	31.9	15.8	24.7	50	15.5
Wk 10	50	15.8	45.5	24.5	50	28.4	18.5		37.8	29.2	15.8	16.3	50	34.4	44.3
Wk 11	50	43.8	47.5	22.5	31.4	39.6	29.7		25.5	22	13.3	39.8	22	19.5	46
Wk 12	21.2	16.8	46.7	18.8	24.2	25	33		29.9	41.8	50	20	49.2	19.3	21.2

## Sheet: Figure 5c
	mCherry										hM3Dq
Baseline	11.9	10.22	10.16	13.22	18.44	13.84	6.52	8.98	10.12	13.65	15.48	13.6	8.4	10.52	10.24	13.34	9.6	7.42	9.28	12.76
Wk 2	21.55	17.975	17.96	16.375	29.65	7.375	27.45	29.95	24.75		27.525	15.725	14.725	12.84	26.74	34.675	5	22.7	19.375	26.925
Wk 3	10.14	13.54	13.56	26.08	15.96	18.6	20.22	25.55	29.925		20.6	19.3	14.82	30	21.3	20.26	21.2	15.08	16.64	32.28
Wk 4	15.12	16.2	23.58	16.76	9.28	11.1667	25.8	23.525	34.32		26.175	5	16.08	11.7667	16.44	23	19.42	11.7	22.6	29.82
Wk 5	15.44	15.62	16.44	17.68	9.88	12.8	14.2333	9.12	21.14		23.88	8.675	17.3	16.0333	17.72	32.98	24.9	14.18	19.36	14.7
Wk 6	10.7	15.6833	27.2	16.02	20.18	9.525	15.4167	8.92	29.3		15.5833	11.1	16.14	20.95	25.8	11.4	27.96	19.96	26.4	28.72
Wk 7	14.6167	18.76	13.84	13.1333	31.86	12.52	13.5667	15.52	25.32		19.42	18.9667	14.88	17.1	21.48	27.94	18.2167	17.38	17.38	25.2
Wk 8	14.98	13.52	20.4	15.5	11.56	17.7	19.66	13.98	17.5		25.08	17.3	15.82	13.95	18.04	29.1	15.45	17.44	16.56	30.675
Wk 9	14.18	16.36	19.1	14.06	32.825	21.02	20.52				20.22	5	14.16	18.0667	19.26	14.94	16.44	12.92	15.6
Wk 10	12.6	11.02	13.5	13.94	20.08	12.95	12.76	24.64	19.18		13.06	14.35	13.9	10.55	15.8	22.46	18.1333	13.35	21.02
Wk 11	15.06	17.76	27.96	13.16	14.24	20.8	11.525				14.92	17.24	14.44	19.7	19.94	16.52	29.4333
Wk 12	11.98	10.42	13.6333	11.26	10.92	21.92	20.575				17.68	27.5	15.7	13.62	17.7	15.84	15.34

## Sheet: Figure 6e
mCherry	hM3Dq
10	7.66667
3.375	5.6
4.22222	6.8
6.42857	4
5.6	5.33333

## Sheet: Figure 6f
	mCherry							hM3Dq
1-50	0.666667	0.875	0	0.142857	0			2.66667	0	0	0	0
51-100	0.333333	1.625	0	1.71429	0			2.33333	0	0	3	0.666667
101-150	0.333333	1.375	0	0.285714	0			3.33333	0	0.4	5	0
151-200	0.333333	1.5	0	0.571429	0			2.66667	0.4	0.4	1.5	0
201-250	0	0.25	0	1	0			3	0	0.4	3.5	0.333333
251-300	0.333333	0.5	0	0.428571	0			1	0	0	0.5	1.33333
301-350	0.333333	0.375	0	0.857143	0			2	0	0	1	1.33333
351-400	0	0	0	0.428571	0			0.666667	0	0	0	0.333333
401-450	0	0	0	0	0			0.333333	0	0	0	0

## Sheet: Figure 6g
mCherry	hM3Dq
7	15
10	9
5	10
9	8
11	10
7	15

## Sheet: Figure 6h
	mCherry						hM3Dq
1-50	0	0	0	0	2	3	2	3	2	9	10	17
51-100	0	0	1	0	1	2	2	2	4	9	3	9
101-150	0	2	0	1	1	3	4	1	12	1	2	6
151-200	0	3	0	0	2	3	5	1	11	4	1	6
201-250	0	0	0	2	2	3	2	0	3	1	1	7
251-300	0	0	0	2	1	0	0	0	0	2	0	3
301-350	0	0	0	0	0	1	1	0	2	0	0	1
351-400	0	0	0	0	1	0	1	0	0	0	0	1
401-450	0	0	0	0	0	0	0	0	0	0	0	0

[truncated: 14 more sheets: Figure 7d, Figure 7e, Figure 7f, Figure 8e, Figure 8f, Figure 8g, Figure 8h, Figure 9e, Figure 9f, Figure 9g, Figure 9h, Figure 10g, Supplemental Figure 1a, Supplemental Figure 1b]
